# Supplementary material for: Eco-Friendly Cellulose-Supported Nickel Complex as an Efficient and Recyclable Heterogeneous Catalyst for Suzuki Cross-Coupling Reaction
Source: Molecules. 2024 Sep 24;29(19):4525. doi: 10.3390/molecules29194525 (PMC11477910; doi:10.3390/molecules29194525)
Supplement: Supplementary file 1 [file molecules-29-04525-s001.zip]

Archive with 1 entries (1 files):
- molecules-3180532-supplementary.pdf
